# Supplementary material for: Polygenetic Variants Related to Osteoarthritis Risk and Their Interactions with Energy, Protein, Fat, and Alcohol Intake in Adults in a Large Cohort
Source: Diagnostics (Basel). 2022 Jan 28;12(2):340. doi: 10.3390/diagnostics12020340 (PMC8871305; doi:10.3390/diagnostics12020340)
Supplement: Supplementary file 1 [file diagnostics-12-00340-s001.zip]

Archive with 1 entries (1 files):
- diagnostics-1546609-supplementary.pdf
